# Supplementary material for: (–)-(S)-N,N′-Bis[1-(1-naphth­yl)eth­yl]­oxalamide
Source: Acta Crystallogr Sect E Struct Rep Online. 2010 Oct 31;66(Pt 11):o2988. doi: 10.1107/S1600536810043424 (PMC3009003; doi:10.1107/S1600536810043424)
Supplement: Supplementary file 1 [file e-66-o2988-sup1.cif]

##############################################################################
###                                                                        ###
###        Electronic paper (Acta Crystallographica Section E)             ###
###                                                                        ###
##############################################################################
#                                                                            #
# This CIF contains the data in a paper accepted for publication in Acta     #
# Crystallographica Section E. It conforms to the requirements of Notes      #
# for Authors for Section E, and has been peer reviewed under the auspices   #
# of the IUCr Commission on Journals.                                        #
#                                                                            #
# Full details of the Crystallographic Information File format               #
# are given in the paper "The Crystallographic Information File (CIF):       #
# a New Standard Archive File for Crystallography" by S. R. Hall, F. H.      #
# Allen and I. D. Brown [Acta Cryst. (1991), A47, 655-685].                  #
#                                                                            #
# The current version of the core CIF dictionary is obtainable from          #
# ftp://ftp.iucr.org/pub/cif_core.dic. The current version number is 2.4.    #
#                                                                            #
# Software is freely available for graphical display of the structure(s) in  #
# this CIF.  For information consult the CIF home page http://www.iucr.org/  #
# cif/home.html                                                              #
#                                                                            #
# This file may be used for bona fide research purposes within the           #
# scientific community so long as proper attribution is given to the journal # 
# article from which it was obtained.                                        #
#                                                                            #
##############################################################################
                                             
data_I
_audit_creation_method     SHELXTL-Plus
_chemical_name_systematic
;
(-)-(<i>S</i>)-<i>N</i>,<i>N</i>'-Bis[1-(1-naphthyl)ethyl]ethanediamide
;
_chemical_name_common     ?
_chemical_formula_moiety     'C26 H24 N2 O2'
_chemical_formula_sum     'C26 H24 N2 O2'
_chemical_formula_iupac     'C26 H24 N2 O2'
_chemical_formula_weight     396.47
_chemical_melting_point     513
_symmetry_cell_setting     hexagonal
_symmetry_space_group_name_H-M     'P 61 2 2'
_symmetry_space_group_name_Hall     'P 61 2 (0 0 -1)'
loop_
    _symmetry_equiv_pos_as_xyz
    'x, y, z'
    '-y, x-y, z+1/3'
    '-x+y, -x, z+2/3'
    '-x, -y, z+1/2'
    'y, -x+y, z+5/6'
    'x-y, x, z+1/6'
    'y, x, -z+1/3'
    'x-y, -y, -z'
    '-x, -x+y, -z+2/3'
    '-y, -x, -z+5/6'
    '-x+y, y, -z+1/2'
    'x, x-y, -z+1/6'
_cell_length_a     11.4489(11)
_cell_length_b     11.4489(11)
_cell_length_c     28.350(4)
_cell_angle_alpha     90.00
_cell_angle_beta     90.00
_cell_angle_gamma     120.00
_cell_volume     3218.2(7)
_cell_formula_units_Z     6
_cell_measurement_reflns_used     67
_cell_measurement_theta_min     4.11
_cell_measurement_theta_max     11.89
_cell_measurement_temperature     298(2)
_exptl_crystal_description     prism
_exptl_crystal_colour     colourless
_exptl_crystal_size_max     0.40
_exptl_crystal_size_mid     0.22
_exptl_crystal_size_min     0.20
_exptl_crystal_density_diffrn     1.227
_exptl_crystal_density_meas     ?
_exptl_crystal_density_method     'not measured'
_exptl_crystal_F_000     1260
_exptl_absorpt_coefficient_mu     0.078
_exptl_absorpt_correction_type     none
_exptl_absorpt_process_details     ?
_exptl_absorpt_correction_T_min     ?
_exptl_absorpt_correction_T_max     ?
_exptl_special_details
;
;
_diffrn_ambient_temperature     298.0(10)
_diffrn_radiation_type     MoK\a
_diffrn_radiation_wavelength     0.71073
_diffrn_radiation_source     'fine-focus sealed tube'
_diffrn_radiation_monochromator     graphite
_diffrn_measurement_device_type     'Siemens P4'
_diffrn_measurement_method     '\w scans'
_diffrn_detector_area_resol_mean     ?
_diffrn_reflns_number     5314
_diffrn_reflns_av_R_equivalents     0.0569
_diffrn_reflns_av_sigmaI/netI     0.0378
_diffrn_reflns_theta_min     2.05
_diffrn_reflns_theta_max     25.05
_diffrn_reflns_theta_full     25.05
_diffrn_measured_fraction_theta_max     0.998
_diffrn_measured_fraction_theta_full     0.998
_diffrn_reflns_limit_h_min     -13
_diffrn_reflns_limit_h_max     2
_diffrn_reflns_limit_k_min     -1
_diffrn_reflns_limit_k_max     13
_diffrn_reflns_limit_l_min     -33
_diffrn_reflns_limit_l_max     1
_diffrn_standards_number     3
_diffrn_standards_interval_count     97
_diffrn_standards_interval_time     ?
_diffrn_standards_decay_%     1
loop_
    _diffrn_standard_refln_index_h
    _diffrn_standard_refln_index_k
    _diffrn_standard_refln_index_l
    2 0 -1
    -1 1 5
    0 -2 1
_refine_special_details
;
;
_reflns_number_total     1208
_reflns_number_gt     730
_reflns_threshold_expression     I>2\s(I)
_refine_ls_structure_factor_coef     Fsqd
_refine_ls_matrix_type     full
_refine_ls_R_factor_all     0.0871
_refine_ls_R_factor_gt     0.0431
_refine_ls_wR_factor_gt     0.1023
_refine_ls_wR_factor_ref     0.1384
_refine_ls_goodness_of_fit_ref     1.112
_refine_ls_restrained_S_all     1.112
_refine_ls_number_reflns     1208
_refine_ls_number_parameters     141
_refine_ls_number_restraints     1
_refine_ls_number_constraints     0
_refine_ls_hydrogen_treatment     mixed
_refine_ls_weighting_scheme     calc
_refine_ls_weighting_details
         'calc w=1/[\s^2^(Fo^2^)+(0.0649P)^2^+0.2213P] where P=(Fo^2^+2Fc^2^)/3'
_atom_sites_solution_hydrogens     geom
_atom_sites_solution_primary     direct
_atom_sites_solution_secondary     difmap
_refine_ls_shift/su_max     0.000
_refine_ls_shift/su_mean     0.000
_refine_diff_density_max     0.122
_refine_diff_density_min     -0.140
_refine_ls_extinction_method     'SHELXL97 (Sheldrick, 2008)'
_refine_ls_extinction_coef     0.011(2)
_refine_ls_extinction_expression
                                  'Fc^*^=kFc[1+0.001xFc^2^\l^3^/sin(2\q)]^-1/4^'
_refine_ls_abs_structure_details     ?
_refine_ls_abs_structure_Flack     ?
loop_
    _atom_type_symbol
    _atom_type_description
    _atom_type_scat_dispersion_real
    _atom_type_scat_dispersion_imag
    _atom_type_scat_source
    'C' 'C' 0.0033 0.0016
                         'International Tables Vol C Tables 4.2.6.8 and 6.1.1.4'
    'H' 'H' 0.0000 0.0000
                         'International Tables Vol C Tables 4.2.6.8 and 6.1.1.4'
    'N' 'N' 0.0061 0.0033
                         'International Tables Vol C Tables 4.2.6.8 and 6.1.1.4'
    'O' 'O' 0.0106 0.0060
                         'International Tables Vol C Tables 4.2.6.8 and 6.1.1.4'
_computing_data_collection     'XSCANS (Siemens, 1996)'
_computing_cell_refinement     'XSCANS (Siemens, 1996)'
_computing_data_reduction     'XSCANS (Siemens, 1996)'
_computing_structure_solution     'SHELXS97 (Sheldrick, 2008)'
_computing_structure_refinement     'SHELXL97 (Sheldrick, 2008)'
_computing_molecular_graphics     'Mercury (Macrae <i>et al.</i>, 2006)'
_computing_publication_material     'SHELXL97 (Sheldrick, 2008)'
loop_
    _atom_site_type_symbol
    _atom_site_label
    _atom_site_fract_x
    _atom_site_fract_y
    _atom_site_fract_z
    _atom_site_U_iso_or_equiv
    _atom_site_adp_type
    _atom_site_calc_flag
    _atom_site_refinement_flags
    _atom_site_occupancy
    _atom_site_disorder_assembly
    _atom_site_disorder_group
    O O1 0.1760(3) 0.1496(2) 0.53227(7) 0.0718(8) Uani d . 1 . .
    C C1 0.1517(3) 0.0760(3) 0.49767(11) 0.0539(8) Uani d . 1 . .
    N N2 0.1898(3) 0.1213(3) 0.45411(9) 0.0594(8) Uani d D 1 . .
    H H2 0.168(3) 0.058(3) 0.4311(9) 0.071 Uiso d D 1 . .
    C C3 0.2678(3) 0.2653(3) 0.44315(11) 0.0589(9) Uani d . 1 . .
    H H3A 0.3249 0.3110 0.4705 0.071 Uiso calc R 1 . .
    C C4 0.3604(4) 0.2880(4) 0.40144(13) 0.0852(13) Uani d . 1 . .
    H H4B 0.4194 0.2535 0.4088 0.128 Uiso calc R 1 . .
    H H4C 0.4131 0.3828 0.3949 0.128 Uiso calc R 1 . .
    H H4D 0.3072 0.2420 0.3743 0.128 Uiso calc R 1 . .
    C C5 0.1787(4) 0.3254(4) 0.43491(11) 0.0632(10) Uani d . 1 . .
    C C6 0.0662(4) 0.2582(5) 0.40749(15) 0.0878(12) Uani d . 1 . .
    H H6A 0.0436 0.1736 0.3957 0.105 Uiso calc R 1 . .
    C C7 -0.0158(6) 0.3123(7) 0.39661(18) 0.1117(17) Uani d . 1 . .
    H H7A -0.0907 0.2651 0.3773 0.134 Uiso calc R 1 . .
    C C8 0.0142(6) 0.4343(7) 0.4144(2) 0.1100(17) Uani d . 1 . .
    H H8B -0.0420 0.4692 0.4079 0.132 Uiso calc R 1 . .
    C C9 0.1289(6) 0.5082(5) 0.44246(16) 0.0855(13) Uani d . 1 . .
    C C10 0.1624(8) 0.6363(6) 0.4601(2) 0.119(2) Uani d . 1 . .
    H H10B 0.1074 0.6721 0.4529 0.143 Uiso calc R 1 . .
    C C11 0.2721(8) 0.7080(6) 0.4873(2) 0.126(2) Uani d . 1 . .
    H H11D 0.2911 0.7913 0.4993 0.151 Uiso calc R 1 . .
    C C12 0.3575(6) 0.6564(5) 0.49739(19) 0.1110(17) Uani d . 1 . .
    H H12B 0.4343 0.7068 0.5156 0.133 Uiso calc R 1 . .
    C C13 0.3293(5) 0.5332(4) 0.48084(13) 0.0781(12) Uani d . 1 . .
    H H13B 0.3868 0.5003 0.4881 0.094 Uiso calc R 1 . .
    C C14 0.2145(4) 0.4552(4) 0.45291(12) 0.0660(10) Uani d . 1 . .
loop_
    _atom_site_aniso_label
    _atom_site_aniso_U_11
    _atom_site_aniso_U_22
    _atom_site_aniso_U_33
    _atom_site_aniso_U_12
    _atom_site_aniso_U_13
    _atom_site_aniso_U_23
    O1 0.0854(19) 0.0634(16) 0.0510(13) 0.0256(14) 0.0089(12) -0.0117(12)
    C1 0.055(2) 0.0567(19) 0.0495(17) 0.0279(17) 0.0013(16) -0.0044(19)
    N2 0.071(2) 0.0555(19) 0.0477(15) 0.0284(16) 0.0035(15) -0.0042(13)
    C3 0.063(2) 0.056(2) 0.0540(18) 0.0272(19) 0.0031(17) -0.0023(16)
    C4 0.088(3) 0.084(3) 0.081(2) 0.041(3) 0.032(2) 0.011(2)
    C5 0.068(3) 0.068(3) 0.0532(18) 0.033(2) 0.0073(19) 0.0067(19)
    C6 0.087(3) 0.093(3) 0.087(3) 0.048(3) -0.015(3) -0.001(3)
    C7 0.097(4) 0.136(5) 0.113(4) 0.067(4) -0.017(3) 0.014(4)
    C8 0.108(4) 0.136(5) 0.120(4) 0.087(4) 0.018(4) 0.035(4)
    C9 0.104(4) 0.087(3) 0.081(3) 0.060(3) 0.034(3) 0.026(3)
    C10 0.175(7) 0.104(4) 0.116(4) 0.098(5) 0.066(4) 0.037(4)
    C11 0.178(7) 0.073(4) 0.128(5) 0.065(4) 0.061(5) 0.013(3)
    C12 0.129(5) 0.065(3) 0.110(3) 0.027(3) 0.030(4) -0.003(3)
    C13 0.089(3) 0.058(3) 0.075(2) 0.028(2) 0.015(2) -0.002(2)
    C14 0.078(3) 0.063(2) 0.0587(19) 0.036(2) 0.025(2) 0.014(2)
_geom_special_details
;
;
loop_
    _geom_bond_atom_site_label_1
    _geom_bond_atom_site_label_2
    _geom_bond_site_symmetry_2
    _geom_bond_distance
    _geom_bond_publ_flag
    O1 C1 . 1.231(4) ?
    C1 N2 . 1.326(4) ?
    C1 C1 8_556 1.512(7) ?
    N2 C3 . 1.463(4) ?
    N2 H2 . 0.911(10) ?
    C3 C5 . 1.506(5) ?
    C3 C4 . 1.522(5) ?
    C3 H3A . 0.9800 ?
    C4 H4B . 0.9600 ?
    C4 H4C . 0.9600 ?
    C4 H4D . 0.9600 ?
    C5 C6 . 1.366(5) ?
    C5 C14 . 1.424(5) ?
    C6 C7 . 1.394(6) ?
    C6 H6A . 0.9300 ?
    C7 C8 . 1.358(7) ?
    C7 H7A . 0.9300 ?
    C8 C9 . 1.400(7) ?
    C8 H8B . 0.9300 ?
    C9 C10 . 1.409(7) ?
    C9 C14 . 1.418(6) ?
    C10 C11 . 1.348(8) ?
    C10 H10B . 0.9300 ?
    C11 C12 . 1.401(7) ?
    C11 H11D . 0.9300 ?
    C12 C13 . 1.363(6) ?
    C12 H12B . 0.9300 ?
    C13 C14 . 1.406(6) ?
    C13 H13B . 0.9300 ?
loop_
    _geom_angle_atom_site_label_1
    _geom_angle_atom_site_label_2
    _geom_angle_atom_site_label_3
    _geom_angle_site_symmetry_1
    _geom_angle_site_symmetry_3
    _geom_angle
    _geom_angle_publ_flag
    O1 C1 N2 . . 123.8(3) ?
    O1 C1 C1 . 8_556 121.4(4) ?
    N2 C1 C1 . 8_556 114.8(3) ?
    C1 N2 C3 . . 122.3(3) ?
    C1 N2 H2 . . 117(2) ?
    C3 N2 H2 . . 121(2) ?
    N2 C3 C5 . . 112.1(3) ?
    N2 C3 C4 . . 109.8(3) ?
    C5 C3 C4 . . 112.0(3) ?
    N2 C3 H3A . . 107.6 ?
    C5 C3 H3A . . 107.6 ?
    C4 C3 H3A . . 107.6 ?
    C3 C4 H4B . . 109.5 ?
    C3 C4 H4C . . 109.5 ?
    H4B C4 H4C . . 109.5 ?
    C3 C4 H4D . . 109.5 ?
    H4B C4 H4D . . 109.5 ?
    H4C C4 H4D . . 109.5 ?
    C6 C5 C14 . . 119.4(4) ?
    C6 C5 C3 . . 119.6(3) ?
    C14 C5 C3 . . 120.9(3) ?
    C5 C6 C7 . . 122.0(5) ?
    C5 C6 H6A . . 119.0 ?
    C7 C6 H6A . . 119.0 ?
    C8 C7 C6 . . 119.6(5) ?
    C8 C7 H7A . . 120.2 ?
    C6 C7 H7A . . 120.2 ?
    C7 C8 C9 . . 120.8(5) ?
    C7 C8 H8B . . 119.6 ?
    C9 C8 H8B . . 119.6 ?
    C8 C9 C10 . . 121.0(6) ?
    C8 C9 C14 . . 120.0(4) ?
    C10 C9 C14 . . 119.0(5) ?
    C11 C10 C9 . . 121.5(6) ?
    C11 C10 H10B . . 119.2 ?
    C9 C10 H10B . . 119.2 ?
    C10 C11 C12 . . 119.6(6) ?
    C10 C11 H11D . . 120.2 ?
    C12 C11 H11D . . 120.2 ?
    C13 C12 C11 . . 120.8(6) ?
    C13 C12 H12B . . 119.6 ?
    C11 C12 H12B . . 119.6 ?
    C12 C13 C14 . . 120.9(5) ?
    C12 C13 H13B . . 119.6 ?
    C14 C13 H13B . . 119.6 ?
    C13 C14 C9 . . 118.2(4) ?
    C13 C14 C5 . . 123.7(4) ?
    C9 C14 C5 . . 118.1(4) ?
loop_
    _geom_torsion_atom_site_label_1
    _geom_torsion_atom_site_label_2
    _geom_torsion_atom_site_label_3
    _geom_torsion_atom_site_label_4
    _geom_torsion_site_symmetry_1
    _geom_torsion_site_symmetry_2
    _geom_torsion_site_symmetry_3
    _geom_torsion_site_symmetry_4
    _geom_torsion
    _geom_torsion_publ_flag
    O1 C1 N2 C3 . . . . 1.3(5) ?
    O1 C1 C1 O1 . . 8_556 8_556 164.3(5) ?
    C1 C1 N2 C3 8_556 . . . -178.1(2) ?
    C1 N2 C3 C5 . . . . -86.9(4) ?
    C1 N2 C3 C4 . . . . 148.0(3) ?
    N2 C3 C5 C6 . . . . -44.7(4) ?
    N2 C1 C1 N2 . . 8_556 8_556 163.2(5) ?
    C4 C3 C5 C6 . . . . 79.2(4) ?
    N2 C3 C5 C14 . . . . 139.2(3) ?
    C4 C3 C5 C14 . . . . -96.9(4) ?
    C14 C5 C6 C7 . . . . -0.3(6) ?
    C3 C5 C6 C7 . . . . -176.5(4) ?
    C5 C6 C7 C8 . . . . -1.5(8) ?
    C6 C7 C8 C9 . . . . 1.9(8) ?
    C7 C8 C9 C10 . . . . 178.5(5) ?
    C7 C8 C9 C14 . . . . -0.6(7) ?
    C8 C9 C10 C11 . . . . 179.7(5) ?
    C14 C9 C10 C11 . . . . -1.2(7) ?
    C9 C10 C11 C12 . . . . 1.7(8) ?
    C10 C11 C12 C13 . . . . -1.4(8) ?
    C11 C12 C13 C14 . . . . 0.5(7) ?
    C12 C13 C14 C9 . . . . 0.0(5) ?
    C12 C13 C14 C5 . . . . -179.4(4) ?
    C8 C9 C14 C13 . . . . 179.4(4) ?
    C10 C9 C14 C13 . . . . 0.3(5) ?
    C8 C9 C14 C5 . . . . -1.2(5) ?
    C10 C9 C14 C5 . . . . 179.8(4) ?
    C6 C5 C14 C13 . . . . -179.0(3) ?
    C3 C5 C14 C13 . . . . -2.9(5) ?
    C6 C5 C14 C9 . . . . 1.6(5) ?
    C3 C5 C14 C9 . . . . 177.7(3) ?
loop_
    _geom_hbond_atom_site_label_D
    _geom_hbond_atom_site_label_H
    _geom_hbond_atom_site_label_A
    _geom_hbond_site_symmetry_A
    _geom_hbond_distance_DH
    _geom_hbond_distance_HA
    _geom_hbond_distance_DA
    _geom_hbond_angle_DHA
    _geom_hbond_publ_flag
    N2 H2 O1 5_554 0.911(10) 2.055(15) 2.931(3) 161(3) y
_iucr_refine_instructions_details
;
TITL oxalinaf in P6(1)22
CELL 0.71073  11.4489  11.4489  28.3504  90.000  90.000 120.000
ZERR    6.00   0.0011   0.0011   0.0043   0.000   0.000   0.000
LATT -1
SYMM -Y, X-Y, 0.33333+Z
SYMM -X+Y, -X, 0.66667+Z
SYMM -X, -Y, 0.5+Z
SYMM Y, -X+Y, 0.83333+Z
SYMM X-Y, X, 0.16667+Z
SYMM Y, X, 0.33333-Z
SYMM X-Y, -Y, -Z
SYMM -X, -X+Y, 0.66667-Z
SYMM -Y, -X, 0.83333-Z
SYMM -X+Y, Y, 0.5-Z
SYMM X, X-Y, 0.16667-Z
SFAC C H N O
UNIT 156 144 12 12
TEMP 25
L.S. 10
MERG 3
ACTA
BOND $H
CONF
EQIV $1 y, -x+y, z-1/6
HTAB N2 O1_$1
WPDB -2
FMAP 2
PLAN 10
DFIX 0.91 0.01 N2 H2
WGHT    0.064900    0.221300
EXTI    0.011146
FVAR       0.44691
O1    4    0.175953    0.149587    0.532267    11.00000    0.08537    0.06339 =
         0.05104   -0.01169    0.00888    0.02559
C1    1    0.151702    0.075963    0.497669    11.00000    0.05523    0.05670 =
         0.04955   -0.00438    0.00125    0.02789
N2    3    0.189752    0.121297    0.454110    11.00000    0.07079    0.05552 =
         0.04768   -0.00424    0.00348    0.02838
H2    2    0.168352    0.058314    0.431063    11.00000   -1.20000
C3    1    0.267790    0.265331    0.443154    11.00000    0.06325    0.05602 =
         0.05398   -0.00232    0.00309    0.02722
AFIX  13
H3A   2    0.324875    0.311020    0.470510    11.00000   -1.20000
AFIX   0
C4    1    0.360436    0.288015    0.401439    11.00000    0.08840    0.08381 =
         0.08134    0.01113    0.03229    0.04143
AFIX 137
H4B   2    0.419383    0.253541    0.408838    11.00000   -1.50000
H4C   2    0.413143    0.382822    0.394907    11.00000   -1.50000
H4D   2    0.307231    0.241994    0.374257    11.00000   -1.50000
AFIX   0
C5    1    0.178734    0.325441    0.434908    11.00000    0.06781    0.06779 =
         0.05316    0.00666    0.00729    0.03325
C6    1    0.066188    0.258173    0.407485    11.00000    0.08720    0.09261 =
         0.08731   -0.00119   -0.01501    0.04767
AFIX  43
H6A   2    0.043569    0.173625    0.395706    11.00000   -1.20000
AFIX   0
C7    1   -0.015804    0.312307    0.396608    11.00000    0.09744    0.13569 =
         0.11312    0.01435   -0.01692    0.06659
AFIX  43
H7A   2   -0.090694    0.265132    0.377251    11.00000   -1.20000
AFIX   0
C8    1    0.014247    0.434328    0.414428    11.00000    0.10843    0.13602 =
         0.12024    0.03491    0.01848    0.08705
AFIX  43
H8B   2   -0.041981    0.469208    0.407928    11.00000   -1.20000
AFIX   0
C9    1    0.128863    0.508188    0.442461    11.00000    0.10434    0.08742 =
         0.08072    0.02615    0.03417    0.05996
C10   1    0.162355    0.636262    0.460128    11.00000    0.17517    0.10362 =
         0.11643    0.03666    0.06625    0.09814
AFIX  43
H10B  2    0.107415    0.672117    0.452853    11.00000   -1.20000
AFIX   0
C11   1    0.272143    0.708017    0.487321    11.00000    0.17834    0.07284 =
         0.12811    0.01333    0.06148    0.06452
AFIX  43
H11D  2    0.291128    0.791291    0.499330    11.00000   -1.20000
AFIX   0
C12   1    0.357509    0.656402    0.497391    11.00000    0.12933    0.06458 =
         0.11039   -0.00306    0.03045    0.02687
AFIX  43
H12B  2    0.434321    0.706794    0.515584    11.00000   -1.20000
AFIX   0
C13   1    0.329319    0.533194    0.480837    11.00000    0.08929    0.05833 =
         0.07484   -0.00218    0.01469    0.02794
AFIX  43
H13B  2    0.386771    0.500286    0.488108    11.00000   -1.20000
AFIX   0
C14   1    0.214509    0.455203    0.452912    11.00000    0.07773    0.06261 =
         0.05873    0.01439    0.02485    0.03597
HKLF 4
REM  oxalinaf in P6(1)22
REM R1 =  0.0431 for    730 Fo > 4sig(Fo)  and  0.0871 for all   1208 data
REM    141 parameters refined using      0 restraints
END
WGHT      0.0641      0.2249
REM Highest difference peak  0.122,  deepest hole -0.140,  1-sigma level  0.037
Q1    1   0.2625  0.1035  0.5358  11.00000  0.05    0.12
Q2    1  -0.0120  0.3623  0.4255  11.00000  0.05    0.12
Q3    1   0.4207  0.7743  0.4907  11.00000  0.05    0.12
Q4    1  -0.0319  0.0000  0.5000  10.50000  0.05    0.12
Q5    1  -0.0154  0.2802  0.4457  11.00000  0.05    0.11
Q6    1   0.1434  0.2122  0.4830  11.00000  0.05    0.11
Q7    1   0.0476  0.0282  0.5251  11.00000  0.05    0.11
Q8    1   0.2718  0.1018  0.4598  11.00000  0.05    0.10
Q9    1   0.4388  0.8572  0.5127  11.00000  0.05    0.10
Q10   1   0.5098  0.3586  0.3591  11.00000  0.05    0.10
;
data_global
_journal_date_recd_electronic     2010-10-20
_journal_date_accepted     2010-10-25
_journal_name_full     'Acta Crystallographica, Section E'
_journal_year     2010
_journal_volume     66
_journal_issue     11
_journal_page_first     o2988
_journal_page_last     o2988
_journal_paper_category     QO
_journal_coeditor_code     JH2225
_publ_contact_author_name     'Sylvain Bern\`es'
_publ_contact_author_address
;
DEP Facultad de Ciencias Qu\'imicas, UANL
Guerrero y Progreso S/N
Col. Trevi\~no
64570 Monterrey, N.L.
Mexico
;
_publ_contact_author_email     sylvain_bernes@Hotmail.com
_publ_contact_author_fax     (+52)(81)82204918
_publ_contact_author_phone     (+52)(81)82204900x3460
_publ_section_title
;
(-)-(<i>S</i>)-<i>N</i>,<i>N</i>'-Bis[1-(1-naphthyl)ethyl]oxalamide
;
loop_
    _publ_author_name
    _publ_author_footnote
    _publ_author_address
    "Bern\`es, Sylvain" .
;
DEP Facultad de Ciencias Qu\'imicas, UANL
Guerrero y Progreso S/N
Col. Trevi\~no
64570 Monterrey, NL
Mexico
;
    "Hern\'andez, Guadalupe" .
;
Laboratorio de S\'intesis de Complejos
Facultad de Ciencias Qu\'imicas
Universidad Aut\'onoma de Puebla
AP 1067
72001 Puebla, Pue.
Mexico
;
    "V\'azquez, Jaime" .
;
Universidad de la Ca\~nada
Cd. Universitaria
68540, Teotitl\'an de Flores Mag\'on, Oax.
Mexico
;
    "Tovar, Alejandra" .
;
Laboratorio de S\'intesis de Complejos
Facultad de Ciencias Qu\'imicas
Universidad Aut\'onoma de Puebla
AP 1067
72001 Puebla, Pue.
Mexico
;
    "Guti\'errez, Ren\'e" .
;
Laboratorio de S\'intesis de Complejos
Facultad de Ciencias Qu\'imicas
Universidad Aut\'onoma de Puebla
AP 1067
72001 Puebla, Pue.
Mexico
;
_exptl_special_details     ?
