# Supplementary material for: (–)-(S)-N,N′-Bis[1-(1-naphth­yl)eth­yl]­oxalamide
Source: Acta Crystallogr Sect E Struct Rep Online. 2010 Oct 31;66(Pt 11):o2988. doi: 10.1107/S1600536810043424 (PMC3009003; doi:10.1107/S1600536810043424)
Supplement: Supplementary file 2 [file e-66-o2988-Isup2.hkl]

# 
# h,k,l, Fc-squared, Fo-squared, sigma(Fo-squared) and status flag 
# 
data_I
_shelx_title ' oxalinaf in P6(1)22' 
_shelx_refln_list_code          4 
_shelx_F_calc_maximum      207.59 
_exptl_crystal_F_000      1260.00 
_reflns_d_resolution_high  0.8394 
 
loop_ 
 _symmetry_equiv_pos_as_xyz 
 'x, y, z' 
 '-y, x-y, z+1/3' 
 '-x+y, -x, z+2/3' 
 '-x, -y, z+1/2' 
 'y, -x+y, z+5/6' 
 'x-y, x, z+1/6' 
 'y, x, -z+1/3' 
 'x-y, -y, -z' 
 '-x, -x+y, -z+2/3' 
 '-y, -x, -z+5/6' 
 '-x+y, y, -z+1/2' 
 'x, x-y, -z+1/6' 
 
_cell_length_a    11.4489 
_cell_length_b    11.4489 
_cell_length_c    28.3504 
_cell_angle_alpha  90.000 
_cell_angle_beta   90.000 
_cell_angle_gamma 120.000 
 
_shelx_F_squared_multiplier     1.000 
 
loop_ 
 _refln_index_h 
 _refln_index_k 
 _refln_index_l 
 _refln_F_squared_calc 
 _refln_F_squared_meas 
 _refln_F_squared_sigma 
 _refln_observed_status 
   0   1   0     3274.52     3111.73     45.22 o 
  -1   2   0     2836.19     2703.46     42.86 o 
   0   2   0     4622.14     4318.28     88.88 o 
  -1   3   0     5233.73     5156.71     79.32 o 
   0   3   0      112.58       84.56      9.56 o 
  -2   4   0     3813.21     3526.59    100.75 o 
  -1   4   0     1764.19     1669.80     44.62 o 
   0   4   0       16.67       23.07      3.62 o 
  -2   5   0      307.57      304.31      5.44 o 
  -1   5   0      477.20      516.63      7.73 o 
   0   5   0      229.35      211.00     13.21 o 
  -3   6   0      973.10     1058.66     49.05 o 
  -2   6   0      327.57      408.75      9.78 o 
  -1   6   0        0.42        5.35      2.87 o 
   0   6   0     1430.54     1394.77     27.69 o 
  -3   7   0     1310.33     1357.09     31.34 o 
  -2   7   0      748.89      788.96     17.77 o 
  -1   7   0        2.49       -0.15      4.02 o 
   0   7   0       43.28       34.72      6.16 o 
  -4   8   0      282.43      284.30     10.46 o 
  -3   8   0        3.43        5.97      4.10 o 
  -2   8   0        2.05        6.95      4.82 o 
  -1   8   0        6.35        9.52      3.73 o 
   0   8   0       80.60       93.26      9.87 o 
  -4   9   0      477.73      460.21      8.86 o 
  -3   9   0       12.26       10.60      7.15 o 
  -2   9   0       57.83       67.03      5.31 o 
  -1   9   0      304.43      309.18      9.80 o 
   0   9   0       32.05       27.38      8.90 o 
  -5  10   0      193.18      198.99     15.11 o 
  -4  10   0      176.18      174.89      9.87 o 
  -3  10   0       84.63       79.12      9.77 o 
  -2  10   0       24.65       44.14      9.78 o 
  -1  10   0       41.74       34.14      6.81 o 
   0  10   0       46.98       34.24      9.31 o 
  -5  11   0       10.32        5.53      7.53 o 
  -4  11   0       13.80       20.13      6.89 o 
  -3  11   0        2.52        5.02      6.63 o 
  -2  11   0       39.46       39.01     13.07 o 
  -1  11   0        9.95        1.63      5.28 o 
   0  11   0       45.76       53.29     10.87 o 
  -6  12   0       19.93        5.71     14.65 o 
  -5  12   0       20.70        8.88      8.05 o 
  -4  12   0        0.82        0.46      6.47 o 
  -3  12   0        0.40        5.51      7.23 o 
  -2  12   0        3.41        0.17      5.69 o 
  -1  12   0       28.23       27.94      7.12 o 
  -6  13   0        6.32        7.77      7.30 o 
  -5  13   0        0.98       -6.12      6.12 o 
  -4  13   0        0.13        1.11      6.44 o 
  -3  13   0        6.57       11.16     11.97 o 
   0   1   1       97.34       91.86      1.76 o 
  -1   2   1     1036.55     1028.71     16.23 o 
   0   2   1    24092.36    26940.67    393.56 o 
  -1   3   1     4147.72     3955.77     37.03 o 
   0   3   1     2897.19     2761.67     53.40 o 
  -2   4   1       17.79       15.81      2.58 o 
  -1   4   1      933.16      909.58     11.61 o 
   0   4   1     1596.02     1464.90     22.92 o 
  -2   5   1     1981.90     2031.78     28.13 o 
  -1   5   1      873.64      842.41     11.68 o 
   0   5   1      201.18      188.81      4.98 o 
  -3   6   1     1050.70      960.60     29.55 o 
  -2   6   1     1550.58     1603.10     21.52 o 
  -1   6   1      514.82      574.91      6.01 o 
   0   6   1      946.47      961.85     17.49 o 
  -3   7   1      480.47      476.67      6.55 o 
  -2   7   1       14.70       15.61      2.72 o 
  -1   7   1       59.60       55.17      2.81 o 
   0   7   1      223.66      275.25      7.09 o 
  -4   8   1       84.69       78.87      5.83 o 
  -3   8   1       14.80       15.64      3.00 o 
  -2   8   1       63.12       65.72      3.23 o 
  -1   8   1      179.67      195.36      3.74 o 
   0   8   1        6.50        6.40      3.32 o 
  -4   9   1       18.47       19.49      3.13 o 
  -3   9   1      157.80      152.76      4.63 o 
  -2   9   1      138.91      133.27      3.95 o 
  -1   9   1        7.61        4.88      3.69 o 
   0   9   1       12.22       13.08      5.98 o 
  -5  10   1        9.32       14.30      8.09 o 
  -4  10   1       10.52       11.92      5.28 o 
  -3  10   1      176.93      191.20      7.55 o 
  -2  10   1       46.25       47.91      5.11 o 
  -1  10   1       38.41       41.96      4.89 o 
   0  10   1       75.40       72.35      7.12 o 
  -5  11   1       38.13       33.58      5.94 o 
  -4  11   1       16.43       15.50      5.65 o 
  -3  11   1        8.96        6.12      5.33 o 
  -2  11   1        4.19        0.61      4.39 o 
  -1  11   1       20.56       10.70      4.52 o 
   0  11   1       17.29       15.46      6.37 o 
  -6  12   1        3.92       12.31      7.91 o 
  -5  12   1       38.41       37.47      6.56 o 
  -4  12   1       11.07       10.26      5.02 o 
  -3  12   1       11.01        3.39      4.92 o 
  -2  12   1        3.91        2.70      4.56 o 
  -1  12   1        3.38        3.80      3.93 o 
  -6  13   1        0.20       -4.25      4.25 o 
  -5  13   1        3.06       -4.63      4.63 o 
  -4  13   1       10.64        7.28      5.29 o 
  -3  13   1        0.32       11.96      7.73 o 
   0   1   2     2981.31     2613.99     28.50 o 
  -1   2   2     6319.84     5905.68    130.71 o 
   0   2   2        7.52       16.29      5.44 o 
  -1   3   2     1095.18     1049.90     21.11 o 
   0   3   2     1005.59      892.60     23.81 o 
  -2   4   2     1673.36     1566.28     65.26 o 
  -1   4   2      740.71      747.86     13.68 o 
   0   4   2       66.59       64.39      4.41 o 
  -2   5   2        6.84       10.21      3.27 o 
  -1   5   2      326.18      320.96      5.21 o 
   0   5   2     2826.66     3030.64     39.93 o 
  -3   6   2      514.20      475.14     21.31 o 
  -2   6   2      198.41      191.88      5.31 o 
  -1   6   2      527.62      565.96      8.41 o 
   0   6   2       83.59       82.77      5.38 o 
  -3   7   2       35.30       42.06      4.38 o 
  -2   7   2      176.86      168.71      5.15 o 
  -1   7   2       39.44       41.37      4.89 o 
   0   7   2       68.19       70.30      9.97 o 
  -4   8   2      159.99      165.62      8.57 o 
  -3   8   2       65.68       65.49      5.04 o 
  -2   8   2      103.24      112.23      5.37 o 
  -1   8   2       74.46       83.72      5.02 o 
   0   8   2       73.81       89.27      5.81 o 
  -4   9   2      515.37      521.00     10.04 o 
  -3   9   2      184.01      185.22      6.36 o 
  -2   9   2      124.90      125.80      5.64 o 
  -1   9   2       21.82       31.99      5.66 o 
   0   9   2        7.11        7.69      6.98 o 
  -5  10   2      145.85      190.27     15.53 o 
  -4  10   2      223.44      219.60     13.48 o 
  -3  10   2       32.30       28.84     10.70 o 
  -2  10   2       42.19       37.02      8.85 o 
  -1  10   2        4.17        3.31      4.76 o 
   0  10   2       23.49       12.79     10.26 o 
  -5  11   2       11.67        9.50      7.54 o 
  -4  11   2       29.20       23.72      9.04 o 
  -3  11   2       81.35       67.61      9.43 o 
  -2  11   2       31.21       26.99      8.51 o 
  -1  11   2        9.40        5.03      5.56 o 
   0  11   2        7.14        5.65      8.07 o 
  -6  12   2      118.21      111.59     14.58 o 
  -5  12   2       20.83       19.61      7.59 o 
  -4  12   2        1.76       -4.15      5.63 o 
  -3  12   2       10.23        8.45      8.85 o 
  -2  12   2        0.89        3.82      6.05 o 
  -1  12   2        3.83        6.63      5.48 o 
  -6  13   2        1.59        9.50      6.58 o 
  -5  13   2        6.47        1.77      6.18 o 
  -4  13   2        0.46        6.07      7.39 o 
  -3  13   2       10.62        1.84     10.60 o 
   0   1   3    11829.12    11483.04    157.03 o 
  -1   2   3     5520.41     5119.70    105.12 o 
   0   2   3      312.41      308.61      5.33 o 
  -1   3   3     2459.33     2290.98     34.33 o 
   0   3   3      190.82      185.67     11.32 o 
  -2   4   3     5133.50     5098.50    100.44 o 
  -1   4   3      891.16      877.20     16.13 o 
   0   4   3     4818.99     4739.04    116.62 o 
  -2   5   3      290.21      292.62      6.59 o 
  -1   5   3     1970.62     1957.10     42.39 o 
   0   5   3     1902.90     1994.09     33.00 o 
  -3   6   3      503.50      544.67     13.30 o 
  -2   6   3       67.56       68.58      3.89 o 
  -1   6   3      220.65      222.26      5.33 o 
   0   6   3      893.01      922.88     22.75 o 
  -3   7   3      102.81      104.05      7.07 o 
  -2   7   3      162.96      168.07      5.31 o 
  -1   7   3      106.45      112.65      4.64 o 
   0   7   3       86.33       75.24      5.79 o 
  -4   8   3      135.56      132.19      7.87 o 
  -3   8   3      181.19      206.82      6.77 o 
  -2   8   3      164.38      174.76      5.84 o 
  -1   8   3       34.61       28.99      3.61 o 
   0   8   3        1.06       -2.27      4.65 o 
  -4   9   3      124.60      118.08      5.69 o 
  -3   9   3      495.32      473.03      9.92 o 
  -2   9   3       41.87       42.76      5.44 o 
  -1   9   3       30.95       21.03      6.96 o 
   0   9   3       29.30       43.27      9.22 o 
  -5  10   3       16.91        2.15     12.54 o 
  -4  10   3      145.84      144.16      9.56 o 
  -3  10   3       46.56       51.83      7.94 o 
  -2  10   3        0.24        4.25      5.83 o 
  -1  10   3       22.14        4.40      5.43 o 
   0  10   3        1.45       -3.32      6.50 o 
  -5  11   3       79.75       87.66      8.74 o 
  -4  11   3       23.66       29.68     13.72 o 
  -3  11   3       21.17       32.43      8.23 o 
  -2  11   3        9.36        0.13      6.91 o 
  -1  11   3        2.06       -1.72      4.61 o 
   0  11   3        1.80       -0.48      7.45 o 
  -6  12   3       12.55       25.27     11.74 o 
  -5  12   3       10.27        5.46      6.99 o 
  -4  12   3        8.74       11.99      6.96 o 
  -3  12   3        4.14       -2.18      5.78 o 
  -2  12   3       18.77       10.51      7.46 o 
  -1  12   3        0.05        3.82      4.81 o 
  -6  13   3        2.62       -0.82      6.51 o 
  -5  13   3        5.36       -1.15      6.42 o 
  -4  13   3        7.51        0.19      6.67 o 
   0   1   4     1620.24     1549.39     24.83 o 
  -1   2   4     4997.64     4510.86     92.93 o 
   0   2   4    11438.68    10911.90    236.00 o 
  -1   3   4      427.33      403.37      6.25 o 
   0   3   4      223.39      217.18     18.20 o 
  -2   4   4     2176.42     2022.55     77.45 o 
  -1   4   4     2828.31     2815.53     68.93 o 
   0   4   4     1705.20     1647.85     52.10 o 
  -2   5   4     3486.40     3540.78     38.56 o 
  -1   5   4     1501.17     1466.66     31.82 o 
   0   5   4      371.00      383.83      9.44 o 
  -3   6   4      300.90      278.37     11.28 o 
  -2   6   4      685.13      645.70     10.88 o 
  -1   6   4       77.19       81.49      5.66 o 
   0   6   4        0.94       -4.18      4.18 o 
  -3   7   4      174.84      170.55      8.30 o 
  -2   7   4      156.63      143.01      4.98 o 
  -1   7   4       73.81       67.22      3.99 o 
   0   7   4       92.78      111.33      5.99 o 
  -4   8   4       36.79       32.48      6.59 o 
  -3   8   4      197.68      193.88      6.28 o 
  -2   8   4      108.94      103.96      4.82 o 
  -1   8   4        7.02        9.41      3.46 o 
   0   8   4        6.19       14.88      5.44 o 
  -4   9   4       65.48       68.83     11.04 o 
  -3   9   4      237.82      226.85      6.73 o 
  -2   9   4      181.46      183.76      8.00 o 
  -1   9   4       26.03       14.27      5.75 o 
   0   9   4       10.02       21.45      8.03 o 
  -5  10   4       15.49        9.39     10.92 o 
  -4  10   4      157.10      153.99     10.14 o 
  -3  10   4        3.07        4.75      7.01 o 
  -2  10   4        3.57        5.12      7.58 o 
  -1  10   4       57.74       44.24      7.23 o 
   0  10   4       11.47        9.79      8.04 o 
  -5  11   4        7.23       11.27      7.19 o 
  -4  11   4       80.81       92.31      9.42 o 
  -3  11   4       31.54       23.20      9.83 o 
  -2  11   4       17.96       12.29      7.64 o 
  -1  11   4       22.40       23.44      5.73 o 
   0  11   4        0.01       -3.07      6.14 o 
  -6  12   4       13.49       30.53     10.63 o 
  -5  12   4        1.03       -1.85      6.10 o 
  -4  12   4       10.72       -1.76      6.97 o 
  -3  12   4        6.47        0.39      6.96 o 
  -2  12   4        3.96        4.42      6.36 o 
  -1  12   4        3.15        3.22      5.25 o 
  -6  13   4        3.27        1.81      6.22 o 
  -5  13   4       15.12       25.18      8.08 o 
  -4  13   4        2.85        7.05      7.03 o 
   0   1   5    22321.65    23119.00    390.72 o 
  -1   2   5        0.69        3.26      2.24 o 
   0   2   5      132.31      112.27      8.53 o 
  -1   3   5     1410.04     1272.55     19.44 o 
   0   3   5      193.60      176.86      5.27 o 
  -2   4   5        0.09        6.65      3.02 o 
  -1   4   5      331.57      333.79      7.77 o 
   0   4   5      214.40      196.68      6.16 o 
  -2   5   5      979.90      931.53     22.57 o 
  -1   5   5      939.81     1031.19     17.21 o 
   0   5   5       24.73       31.84      9.21 o 
  -3   6   5      173.12      183.24      8.50 o 
  -2   6   5     1211.58     1246.66     33.29 o 
  -1   6   5       34.83       32.71      3.32 o 
   0   6   5       34.75       44.67      4.77 o 
  -3   7   5      773.34      784.18     22.54 o 
  -2   7   5      522.27      494.14     10.37 o 
  -1   7   5       55.28       57.90      3.94 o 
   0   7   5       11.39       11.78      4.77 o 
  -4   8   5        6.96        8.79      6.24 o 
  -3   8   5      147.46      142.52      5.89 o 
  -2   8   5       94.48       96.52      5.07 o 
  -1   8   5       62.19       65.80      4.48 o 
   0   8   5       14.43       13.40      4.76 o 
  -4   9   5      155.58      141.95      6.16 o 
  -3   9   5       45.57       46.27      5.12 o 
  -2   9   5       95.06       95.31      6.25 o 
  -1   9   5       35.02       35.44      5.82 o 
   0   9   5        6.39       10.08      6.28 o 
  -5  10   5      215.94      214.35     14.15 o 
  -4  10   5      134.26      165.76     10.11 o 
  -3  10   5       18.31       16.21      7.00 o 
  -2  10   5       63.37       56.32      9.21 o 
  -1  10   5        5.58       -0.70      5.03 o 
   0  10   5       42.50       35.42      8.69 o 
  -5  11   5        8.31        6.10      6.88 o 
  -4  11   5       19.42       28.09     10.35 o 
  -3  11   5       19.05        9.52      7.00 o 
  -2  11   5       46.25       44.00      8.26 o 
  -1  11   5        3.25        0.11      4.36 o 
   0  11   5        1.20       -1.77      7.45 o 
  -6  12   5       51.55       44.49     11.19 o 
  -5  12   5       23.10        6.84      7.43 o 
  -4  12   5        4.49        3.48      5.85 o 
  -3  12   5        3.77        3.67      6.21 o 
  -2  12   5       12.92       13.43      7.94 o 
  -1  12   5        7.79        7.08      5.23 o 
  -6  13   5        3.16       15.17      6.99 o 
  -5  13   5        0.74        5.80      6.42 o 
  -4  13   5        5.81        2.75      7.07 o 
   0   1   6     1077.95      955.53     15.73 o 
  -1   2   6    43092.20    50310.00   1113.99 o 
   0   2   6      669.09      661.36     14.95 o 
  -1   3   6      652.98      625.13     15.23 o 
   0   3   6       78.40       68.03      7.42 o 
  -2   4   6      140.30      153.16      7.76 o 
  -1   4   6     1244.95     1165.05     21.02 o 
   0   4   6      418.32      399.29      8.56 o 
  -2   5   6      750.61      787.36     15.47 o 
  -1   5   6       56.91       57.49      3.49 o 
   0   5   6      519.42      527.52     11.11 o 
  -3   6   6        7.61        7.39      9.34 o 
  -2   6   6      232.77      246.86      8.49 o 
  -1   6   6      181.41      187.84      6.08 o 
   0   6   6       47.18       42.73      4.59 o 
  -3   7   6       70.17       69.60      7.13 o 
  -2   7   6       35.86       42.70      7.36 o 
  -1   7   6      154.89      165.30      5.26 o 
   0   7   6       95.67      105.95      6.11 o 
  -4   8   6       51.04       55.87      7.46 o 
  -3   8   6       58.09       55.38      4.72 o 
  -2   8   6       58.41       69.93      5.69 o 
  -1   8   6      120.40      127.85      4.93 o 
   0   8   6       71.67       60.52     11.84 o 
  -4   9   6       98.95       99.19      6.00 o 
  -3   9   6       59.74       51.71      5.05 o 
  -2   9   6       74.41       73.26      4.41 o 
  -1   9   6       44.57       47.41      7.20 o 
   0   9   6        1.54       -4.21      7.68 o 
  -5  10   6      123.34       95.68     22.44 o 
  -4  10   6      147.13      136.26      9.34 o 
  -3  10   6       19.40       24.31      7.21 o 
  -2  10   6       38.52       35.28      9.15 o 
  -1  10   6       30.50       17.79      6.10 o 
   0  10   6       13.95        7.99      7.13 o 
  -5  11   6       78.47       84.11      9.04 o 
  -4  11   6       19.15       20.17      8.29 o 
  -3  11   6        5.80        0.58      6.13 o 
  -2  11   6       57.39       65.97      8.58 o 
  -1  11   6        0.16        0.79      4.95 o 
   0  11   6        0.00        5.34      6.90 o 
  -6  12   6        0.74        7.06      8.64 o 
  -5  12   6       23.27       26.60      7.48 o 
  -4  12   6       11.50       12.87      6.58 o 
  -3  12   6        4.11        7.96      6.66 o 
  -2  12   6       15.51       17.81      7.92 o 
  -1  12   6        0.41       -4.62      4.62 o 
  -6  13   6        6.60        7.64      6.69 o 
  -5  13   6        5.73        9.30      6.91 o 
  -4  13   6       10.52        9.88      8.54 o 
   0   1   7     1144.36     1085.32     14.79 o 
  -1   2   7    11975.71    11791.13    233.21 o 
   0   2   7     7158.98     6784.64     73.42 o 
  -1   3   7     2143.39     2000.01     27.74 o 
   0   3   7      185.55      192.00      7.91 o 
  -2   4   7      410.27      437.86      9.92 o 
  -1   4   7       48.62       46.73      4.46 o 
   0   4   7      126.49      121.04      5.22 o 
  -2   5   7      217.90      210.73      4.85 o 
  -1   5   7      572.14      594.88     11.70 o 
   0   5   7     1125.24     1103.88     24.87 o 
  -3   6   7        2.22        4.35      5.91 o 
  -2   6   7      161.38      150.76      4.96 o 
  -1   6   7       24.62       22.44      3.11 o 
   0   6   7       21.50       24.01      4.53 o 
  -3   7   7      335.56      322.59      9.50 o 
  -2   7   7      319.88      296.49      8.14 o 
  -1   7   7        2.02       -2.02      3.35 o 
   0   7   7       11.93        9.10      4.39 o 
  -4   8   7       34.22       37.62      7.15 o 
  -3   8   7      215.22      220.04      6.70 o 
  -2   8   7      384.26      384.21      7.39 o 
  -1   8   7      171.83      186.24      5.08 o 
   0   8   7       72.48       81.34      6.25 o 
  -4   9   7      447.81      453.08     12.83 o 
  -3   9   7      183.07      177.73      6.66 o 
  -2   9   7        3.63       -6.10      6.52 o 
  -1   9   7      128.44      116.80      7.48 o 
   0   9   7        5.94        5.55      7.09 o 
  -5  10   7       14.61       -5.78     12.77 o 
  -4  10   7       72.46       80.71      8.25 o 
  -3  10   7      278.40      263.35     11.41 o 
  -2  10   7       30.26       31.05      7.07 o 
  -1  10   7        3.99        6.96      4.84 o 
   0  10   7       14.45       19.32      9.23 o 
  -5  11   7       18.55       15.42      6.43 o 
  -4  11   7       38.69       37.07      7.74 o 
  -3  11   7        8.77       15.81      6.59 o 
  -2  11   7       21.29       23.92      6.42 o 
  -1  11   7        0.02        1.69      4.61 o 
   0  11   7       31.86       14.30     11.22 o 
  -6  12   7        0.04       -5.81      7.90 o 
  -5  12   7       16.12        8.56      7.48 o 
  -4  12   7       22.68       12.16      7.78 o 
  -3  12   7        5.52       -4.04      6.59 o 
  -2  12   7        5.64        2.69      6.44 o 
  -1  12   7       35.84       26.92      7.21 o 
  -6  13   7        7.56        1.61      6.95 o 
  -5  13   7       10.00        7.74      7.10 o 
  -4  13   7        7.38        3.51      7.04 o 
   0   1   8     1710.57     1657.19     55.31 o 
  -1   2   8     4219.67     4000.36     94.83 o 
   0   2   8     4483.31     4362.21     63.50 o 
  -1   3   8      282.97      274.35      8.02 o 
   0   3   8       56.58       61.55      5.64 o 
  -2   4   8       28.14       32.73      3.89 o 
  -1   4   8      530.35      567.14      9.93 o 
   0   4   8       10.00        0.56      4.92 o 
  -2   5   8      494.43      501.08      8.03 o 
  -1   5   8     1587.93     1592.73     24.55 o 
   0   5   8      144.00      175.15      6.35 o 
  -3   6   8        9.02        5.81      9.09 o 
  -2   6   8      333.01      326.88      6.27 o 
  -1   6   8       86.45       80.59      4.88 o 
   0   6   8        1.39        8.38      3.99 o 
  -3   7   8      148.44      160.78      5.49 o 
  -2   7   8       21.33       13.22      4.06 o 
  -1   7   8       69.95       72.00      5.12 o 
   0   7   8        0.02        2.55      4.42 o 
  -4   8   8       94.75      113.99      8.67 o 
  -3   8   8      305.94      352.30      8.09 o 
  -2   8   8      172.62      173.92      5.52 o 
  -1   8   8        2.46        5.13      3.39 o 
   0   8   8       60.45       54.05     10.20 o 
  -4   9   8        6.43        2.10      3.79 o 
  -3   9   8        5.58        4.32      3.79 o 
  -2   9   8       78.50       84.65      7.42 o 
  -1   9   8      153.54      146.49      8.20 o 
   0   9   8        3.52        4.04      8.12 o 
  -5  10   8      193.66      189.75     15.63 o 
  -4  10   8      220.62      236.20     11.25 o 
  -3  10   8        9.96       24.58      6.43 o 
  -2  10   8        8.46        3.75      8.05 o 
  -1  10   8       34.29       25.73      6.35 o 
   0  10   8       15.65        8.07      7.53 o 
  -5  11   8       25.49       26.36      8.53 o 
  -4  11   8       12.54        8.76      7.18 o 
  -3  11   8        1.56        2.96      5.70 o 
  -2  11   8        3.54       -4.29      5.79 o 
  -1  11   8       33.79       32.35      6.73 o 
   0  11   8        0.01       -2.08      6.51 o 
  -6  12   8        0.16        0.65      8.65 o 
  -5  12   8        4.43       10.62      6.21 o 
  -4  12   8       11.02       12.68      7.07 o 
  -3  12   8        2.92       -3.74      5.75 o 
  -2  12   8        6.30        7.49      6.63 o 
  -6  13   8        6.54       12.16      6.34 o 
  -5  13   8        1.37        8.51      8.79 o 
   0   1   9     5274.11     5259.42    102.69 o 
  -1   2   9     2214.62     2016.42     59.38 o 
   0   2   9     1647.11     1608.41     56.97 o 
  -1   3   9     3517.74     3431.43     80.30 o 
   0   3   9     1155.60     1083.42     24.22 o 
  -2   4   9      118.45      119.99      6.32 o 
  -1   4   9      491.90      484.72     10.83 o 
   0   4   9       81.74       92.72      5.36 o 
  -2   5   9      217.72      204.23      5.12 o 
  -1   5   9       72.60       76.14      3.76 o 
   0   5   9      174.12      159.57     13.64 o 
  -3   6   9        1.65        2.97      4.73 o 
  -2   6   9       24.23       30.60      3.87 o 
  -1   6   9       59.03       58.23      3.82 o 
   0   6   9      196.95      202.42      6.70 o 
  -3   7   9       58.21       60.43      4.32 o 
  -2   7   9       22.97       18.80      3.92 o 
  -1   7   9       76.37       81.59      4.45 o 
   0   7   9      154.25      150.15      6.70 o 
  -4   8   9       51.14       47.71     12.42 o 
  -3   8   9      105.58      107.48      5.76 o 
  -2   8   9      474.93      464.03      7.77 o 
  -1   8   9       44.27       46.49      3.88 o 
   0   8   9       14.22       10.43      6.83 o 
  -4   9   9       49.53       60.21      4.79 o 
  -3   9   9      213.58      209.92     11.01 o 
  -2   9   9      106.50       96.75      7.54 o 
  -1   9   9      104.18      124.57      7.79 o 
   0   9   9       57.48       58.56      9.40 o 
  -5  10   9      153.05      164.83     13.10 o 
  -4  10   9       77.92       85.68      8.27 o 
  -3  10   9       53.56       37.69      7.43 o 
  -2  10   9        5.37        6.97      6.22 o 
  -1  10   9        1.74        0.20      4.20 o 
   0  10   9        7.45       19.41     11.57 o 
  -5  11   9        9.37        0.49      5.43 o 
  -4  11   9       60.10       65.73      9.04 o 
  -3  11   9        4.00        8.64      5.90 o 
  -2  11   9        0.68       -4.10      5.46 o 
  -1  11   9        8.06        0.84      5.15 o 
   0  11   9        2.93        5.37      7.35 o 
  -6  12   9        2.63        1.27      6.99 o 
  -5  12   9        0.85        1.78      5.19 o 
  -4  12   9        3.49        7.88      5.87 o 
  -3  12   9        0.43        4.01      6.92 o 
  -2  12   9        6.76       13.22      7.14 o 
  -6  13   9       21.20       28.35      8.30 o 
  -5  13   9        5.33        4.81      7.07 o 
   0   1  10      318.06      329.67      5.33 o 
  -1   2  10      268.16      217.20      5.74 o 
   0   2  10     1620.54     1476.89     37.17 o 
  -1   3  10      280.79      267.24      5.33 o 
   0   3  10      642.74      553.85     19.95 o 
  -2   4  10      434.29      460.74     15.94 o 
  -1   4  10     1664.73     1586.01     37.60 o 
   0   4  10      787.48      828.41     21.76 o 
  -2   5  10       77.45       71.81      3.84 o 
  -1   5  10        2.52       -2.32      2.87 o 
   0   5  10       24.47       22.98      5.14 o 
  -3   6  10     1326.77     1334.20     31.58 o 
  -2   6  10      182.28      188.72      8.18 o 
  -1   6  10       26.23       16.28      3.19 o 
   0   6  10       98.90       98.07      5.54 o 
  -3   7  10      252.90      274.31      7.40 o 
  -2   7  10       87.85       89.82      7.15 o 
  -1   7  10      321.06      325.74      6.35 o 
   0   7  10       88.42       89.21      5.95 o 
  -4   8  10      779.04      739.93     35.07 o 
  -3   8  10       43.31       40.99      4.93 o 
  -2   8  10       56.06       61.01      4.23 o 
  -1   8  10       88.21       90.79      4.37 o 
   0   8  10      140.67      144.01     10.66 o 
  -4   9  10        0.75       -1.88      5.37 o 
  -3   9  10      146.31      154.34      9.58 o 
  -2   9  10       17.04       19.25      7.78 o 
  -1   9  10      190.54      190.71      8.96 o 
   0   9  10       59.85       51.52     13.53 o 
  -5  10  10       74.08       63.07     10.49 o 
  -4  10  10       32.44       28.19      7.07 o 
  -3  10  10       33.19       33.51      7.21 o 
  -2  10  10       57.94       61.29      8.91 o 
  -1  10  10        1.85       -0.32      4.47 o 
   0  10  10        7.75       19.82      7.73 o 
  -5  11  10        3.08        2.36      5.79 o 
  -4  11  10       20.79       14.74      7.85 o 
  -3  11  10       26.54       31.07      7.67 o 
  -2  11  10        2.88       -1.29      5.48 o 
  -1  11  10       10.62        9.26      5.16 o 
   0  11  10       19.27       -2.17      7.78 o 
  -6  12  10        2.11       -0.92      8.25 o 
  -5  12  10        3.24        7.05      5.94 o 
  -4  12  10        6.19       -0.55      5.73 o 
  -3  12  10        0.80        1.59      6.14 o 
  -2  12  10        0.08        6.21      5.91 o 
  -6  13  10        1.85        4.13      6.23 o 
   0   1  11     3592.44     3774.40     64.64 o 
  -1   2  11      560.55      564.63     27.55 o 
   0   2  11     2782.21     2750.89     64.16 o 
  -1   3  11      311.74      287.73      8.43 o 
   0   3  11       95.04      107.09      9.99 o 
  -2   4  11      183.89      177.85      6.21 o 
  -1   4  11      836.30      820.21     18.93 o 
   0   4  11     1877.17     1800.88     44.56 o 
  -2   5  11      113.94      120.79      5.01 o 
  -1   5  11      156.92      160.76      4.70 o 
   0   5  11       22.32       19.56      4.89 o 
  -3   6  11      118.47      112.60      6.91 o 
  -2   6  11       28.17       18.33      4.88 o 
  -1   6  11      199.86      213.51      6.71 o 
   0   6  11       19.01       29.72      5.03 o 
  -3   7  11       39.78       35.42      6.94 o 
  -2   7  11       70.75       64.90      4.80 o 
  -1   7  11      242.91      239.59     12.07 o 
   0   7  11      302.02      308.46      8.45 o 
  -4   8  11       15.43       13.95      7.71 o 
  -3   8  11      186.43      195.28      6.41 o 
  -2   8  11      288.38      281.77      8.75 o 
  -1   8  11      359.45      359.85     12.34 o 
   0   8  11      143.54      150.16     12.12 o 
  -4   9  11       39.08       44.46      7.58 o 
  -3   9  11      133.32      145.63      9.35 o 
  -2   9  11       14.48        8.29      5.72 o 
  -1   9  11       72.17       66.75      6.49 o 
   0   9  11       16.19       14.98      8.62 o 
  -5  10  11       59.95       57.12     20.43 o 
  -4  10  11      106.85       97.03      8.91 o 
  -3  10  11      147.88      181.81     10.51 o 
  -2  10  11       14.43       14.64      6.95 o 
  -1  10  11       43.29       36.49      6.71 o 
   0  10  11        0.59        6.68      6.67 o 
  -5  11  11      129.65      140.29     18.20 o 
  -4  11  11       36.17       36.64      8.17 o 
  -3  11  11       13.43       12.97      6.60 o 
  -2  11  11        5.93        0.24      5.23 o 
  -1  11  11        1.65        0.57      4.61 o 
   0  11  11        1.06        4.54      6.60 o 
  -6  12  11       24.98       26.36     10.73 o 
  -5  12  11        6.24        5.42      6.18 o 
  -4  12  11        8.79        5.64      6.39 o 
  -3  12  11       15.05        6.80      7.72 o 
  -2  12  11        6.14        1.04      6.68 o 
   0   0  12      191.60      200.58      9.73 o 
   0   1  12     1083.21     1156.04     24.97 o 
  -1   2  12      235.51      221.68      4.81 o 
   0   2  12      100.85       91.89      4.34 o 
  -1   3  12      169.54      172.94      4.52 o 
   0   3  12     2786.84     2923.67     57.71 o 
  -2   4  12     3031.95     3189.33    117.44 o 
  -1   4  12     1363.58     1428.91     34.57 o 
   0   4  12      234.39      229.12      6.61 o 
  -2   5  12      403.73      445.57      8.66 o 
  -1   5  12       35.99       37.39      4.22 o 
   0   5  12      182.36      182.13     10.31 o 
  -3   6  12      453.14      460.18     11.78 o 
  -2   6  12       88.08       84.96      4.64 o 
  -1   6  12       73.75       70.03      4.05 o 
   0   6  12      179.24      170.04      6.83 o 
  -3   7  12       87.49       98.55     11.75 o 
  -2   7  12       46.01       42.37      4.66 o 
  -1   7  12      318.66      316.27      7.80 o 
   0   7  12        2.05        0.30      4.47 o 
  -4   8  12       15.51        9.46      6.05 o 
  -3   8  12       82.64       76.90      5.19 o 
  -2   8  12       12.47       10.71      3.81 o 
  -1   8  12       37.29       17.06      5.84 o 
   0   8  12      134.31      139.37     11.87 o 
  -4   9  12      119.42      133.96     13.04 o 
  -3   9  12      260.09      287.54     11.92 o 
  -2   9  12      128.73      133.82      8.49 o 
  -1   9  12        9.30        9.19      4.92 o 
   0   9  12       13.30        6.70      6.89 o 
  -5  10  12      266.73      288.84     16.30 o 
  -4  10  12       75.08       73.21      9.22 o 
  -3  10  12        7.62        8.50      6.94 o 
  -2  10  12       36.42       43.05      8.62 o 
  -1  10  12       16.31       11.10      5.51 o 
   0  10  12        0.83       -4.42      5.81 o 
  -5  11  12       10.14       -2.95      7.11 o 
  -4  11  12       21.82       25.09      7.79 o 
  -3  11  12        7.92       -0.32      6.12 o 
  -2  11  12        2.33        4.86      6.13 o 
  -1  11  12        8.36        8.57      5.18 o 
   0  11  12        0.30       11.32      8.01 o 
  -6  12  12        0.00       13.85     13.09 o 
  -5  12  12        0.22        3.71      5.42 o 
  -4  12  12       24.26       16.94      7.83 o 
  -3  12  12       15.16       16.13      7.92 o 
   0   1  13       28.27       24.87      3.19 o 
  -1   2  13       87.32       79.08      6.24 o 
   0   2  13      141.13      127.75     11.25 o 
  -1   3  13      748.09      775.74     15.20 o 
   0   3  13        5.57        6.12      5.27 o 
  -2   4  13     1449.45     1559.88     44.44 o 
  -1   4  13      128.94      138.60      4.62 o 
   0   4  13        4.01        5.09      4.58 o 
  -2   5  13      459.97      511.39     10.80 o 
  -1   5  13      255.73      267.34      7.91 o 
   0   5  13       93.49       92.58      5.85 o 
  -3   6  13       18.16        4.39      5.74 o 
  -2   6  13       16.08       16.24      3.94 o 
  -1   6  13      175.40      183.01      6.05 o 
   0   6  13      485.82      472.49     13.26 o 
  -3   7  13      389.60      375.65      7.96 o 
  -2   7  13      123.87      125.03      8.23 o 
  -1   7  13       97.59       95.09      4.54 o 
   0   7  13       26.33       20.92      4.63 o 
  -4   8  13      177.86      162.62      9.12 o 
  -3   8  13      200.72      211.65      6.71 o 
  -2   8  13      105.26      113.22      7.59 o 
  -1   8  13       66.58       72.75      6.54 o 
   0   8  13        9.41       14.75      7.62 o 
  -4   9  13      205.29      213.73     11.07 o 
  -3   9  13      137.95      151.53      9.80 o 
  -2   9  13       86.52       87.62      7.99 o 
  -1   9  13        8.13       14.25      5.45 o 
   0   9  13      127.78      115.54     21.36 o 
  -5  10  13       15.31       22.31      8.79 o 
  -4  10  13       54.14       57.21      8.18 o 
  -3  10  13      151.15      164.60     10.88 o 
  -2  10  13        8.61       19.22      6.28 o 
  -1  10  13        1.40       -0.76      4.39 o 
   0  10  13       14.25        4.13      7.37 o 
  -5  11  13        2.26       -4.51      4.51 o 
  -4  11  13        8.88       11.18      6.07 o 
  -3  11  13        5.35        5.91      6.52 o 
  -2  11  13        4.85       -1.22      5.36 o 
  -1  11  13        9.41        3.66      5.02 o 
  -6  12  13       17.89       14.64      9.88 o 
  -5  12  13        8.08       16.45      6.62 o 
  -4  12  13        7.25        2.09      6.65 o 
  -3  12  13        3.22       -5.65      5.65 o 
   0   1  14      211.36      226.81      5.62 o 
  -1   2  14      389.37      418.64     12.52 o 
   0   2  14     2424.00     2436.36     79.33 o 
  -1   3  14     1102.09     1198.60     18.15 o 
   0   3  14     5044.97     5236.47     62.31 o 
  -2   4  14      444.00      458.49     11.76 o 
  -1   4  14      357.02      354.47      7.80 o 
   0   4  14      962.57     1075.03     22.78 o 
  -2   5  14       31.27       26.26      3.92 o 
  -1   5  14       47.19       41.51      3.99 o 
   0   5  14        1.24        1.07      3.98 o 
  -3   6  14       24.94       16.59     14.00 o 
  -2   6  14      160.31      157.49      6.52 o 
  -1   6  14        0.63        5.56      2.96 o 
   0   6  14        4.55        7.06     10.60 o 
  -3   7  14       31.56       29.02      4.88 o 
  -2   7  14       34.71       20.25      3.95 o 
  -1   7  14      146.83      144.66      5.03 o 
   0   7  14      352.67      396.74     19.52 o 
  -4   8  14       13.18       20.22      8.63 o 
  -3   8  14       58.50       64.16      7.56 o 
  -2   8  14        6.65        4.10      5.20 o 
  -1   8  14       68.27       80.29      9.77 o 
   0   8  14       10.45        8.73      7.56 o 
  -4   9  14       74.35       83.86     11.41 o 
  -3   9  14      122.06      141.73      9.68 o 
  -2   9  14       19.46       12.82      6.26 o 
  -1   9  14       47.79       49.98      7.25 o 
   0   9  14        4.20        3.48      6.48 o 
  -5  10  14        1.00        2.76      7.36 o 
  -4  10  14       10.91       10.12      6.29 o 
  -3  10  14       12.88       10.69      5.99 o 
  -2  10  14        8.31        6.85      6.15 o 
  -1  10  14       17.39        6.98      5.36 o 
   0  10  14        0.30       -4.67      4.67 o 
  -5  11  14        0.17        2.22      5.25 o 
  -4  11  14        9.21        8.87      6.04 o 
  -3  11  14       19.65       19.53      7.70 o 
  -2  11  14       26.64       13.24      7.16 o 
  -1  11  14        0.37        7.94      5.07 o 
  -6  12  14        3.67        3.70      9.28 o 
  -5  12  14       16.84       -1.57      6.84 o 
  -4  12  14        0.19        3.92      6.45 o 
   0   1  15       13.64        6.39      3.31 o 
  -1   2  15        3.70       -1.87      2.92 o 
   0   2  15       90.86       99.28      5.80 o 
  -1   3  15      675.42      762.03     15.72 o 
   0   3  15      543.45      550.91     14.95 o 
  -2   4  15     2123.84     2331.54     45.23 o 
  -1   4  15      119.63      116.69      8.06 o 
   0   4  15      169.53      154.42     14.09 o 
  -2   5  15      472.83      505.52      9.72 o 
  -1   5  15      206.86      237.48      5.51 o 
   0   5  15       76.66       72.50      8.48 o 
  -3   6  15       57.06       52.88     12.29 o 
  -2   6  15       55.60       55.09      6.60 o 
  -1   6  15       65.35       61.48      6.07 o 
   0   6  15       86.49      105.38      6.26 o 
  -3   7  15      470.31      506.19     12.41 o 
  -2   7  15       61.28       54.10      7.00 o 
  -1   7  15       76.42       71.85      4.18 o 
   0   7  15       90.84       96.19     10.59 o 
  -4   8  15      124.41      126.69     12.38 o 
  -3   8  15       28.04       30.99      7.02 o 
  -2   8  15       17.16       13.77      5.91 o 
  -1   8  15      111.85      106.27      9.33 o 
   0   8  15        0.39        0.66      6.12 o 
  -4   9  15       13.37       18.08      6.50 o 
  -3   9  15       85.00       81.59      8.17 o 
  -2   9  15       26.74       30.22      7.98 o 
  -1   9  15       49.55       55.35      6.72 o 
   0   9  15        0.19        4.48      7.19 o 
  -5  10  15        0.45       -1.97      7.17 o 
  -4  10  15       11.65        3.99      6.01 o 
  -3  10  15       10.63       11.45      7.11 o 
  -2  10  15       15.12        6.44      6.53 o 
  -1  10  15        6.55        1.91      4.75 o 
   0  10  15        5.67        3.59      6.67 o 
  -5  11  15       15.67        4.83      6.16 o 
  -4  11  15        9.08        7.05      6.43 o 
  -3  11  15        8.48        2.65      6.38 o 
  -2  11  15        0.38       -4.47      5.76 o 
  -1  11  15        1.15        2.44      4.08 o 
  -6  12  15        4.30       32.82      9.50 o 
  -5  12  15        1.65        0.62      5.19 o 
  -4  12  15        0.18        5.26      6.08 o 
   0   1  16        2.61        1.11      2.51 o 
  -1   2  16      843.36      950.97     28.02 o 
   0   2  16       45.51       24.32      8.63 o 
  -1   3  16      320.43      356.16      5.55 o 
   0   3  16      112.34      124.53     10.50 o 
  -2   4  16       49.30       44.17      4.87 o 
  -1   4  16      331.28      352.42      6.01 o 
   0   4  16       90.50       89.96      6.01 o 
  -2   5  16       26.71       23.60      4.06 o 
  -1   5  16        3.35        2.43      2.91 o 
   0   5  16      162.83      181.71      7.03 o 
  -3   6  16       38.73       40.32     28.27 o 
  -2   6  16      223.41      245.23      5.94 o 
  -1   6  16        8.53        7.13      3.22 o 
   0   6  16        1.16        6.01      4.50 o 
  -3   7  16       21.32       15.62      5.62 o 
  -2   7  16      258.85      235.98      6.04 o 
  -1   7  16      123.78      121.24      7.43 o 
   0   7  16      165.73      152.44     11.09 o 
  -4   8  16        1.32       14.56      8.09 o 
  -3   8  16       98.06      121.18      8.72 o 
  -2   8  16       16.45       16.63      5.30 o 
  -1   8  16       53.54       55.86      6.85 o 
   0   8  16       90.15      107.55     10.14 o 
  -4   9  16       12.34       10.14      5.89 o 
  -3   9  16       41.18       37.57      7.69 o 
  -2   9  16       30.28       20.33      8.10 o 
  -1   9  16       34.08       20.18      6.66 o 
   0   9  16       16.80        5.11      7.65 o 
  -5  10  16        2.39       -1.37      7.74 o 
  -4  10  16       42.77       40.00      9.99 o 
  -3  10  16       14.70       10.36      6.95 o 
  -2  10  16       92.74      123.58     11.46 o 
  -1  10  16        1.51        4.08      4.20 o 
   0  10  16       11.85        9.61      7.23 o 
  -5  11  16        1.35       -3.04      5.00 o 
  -4  11  16       11.70        7.35      6.52 o 
  -3  11  16       36.19       47.47      9.66 o 
  -2  11  16        5.42        3.43      7.16 o 
  -6  12  16       15.65        3.97     10.36 o 
   0   1  17      146.74      144.08      4.35 o 
  -1   2  17        4.92        3.63      3.63 o 
   0   2  17      104.80       88.52     13.25 o 
  -1   3  17       32.22       34.18      3.73 o 
   0   3  17       54.51       49.72      5.23 o 
  -2   4  17        2.07       -3.53      3.76 o 
  -1   4  17       68.41       67.24      5.46 o 
   0   4  17       16.15        8.74      5.30 o 
  -2   5  17      509.69      539.03      7.92 o 
  -1   5  17       77.62       88.31      4.19 o 
   0   5  17       30.76       25.71      5.07 o 
  -3   6  17        0.13       -4.74      5.62 o 
  -2   6  17       44.65       46.90      4.34 o 
  -1   6  17       26.05       18.02      3.72 o 
   0   6  17       27.84       24.02      5.07 o 
  -3   7  17      234.56      288.00     20.19 o 
  -2   7  17      325.02      322.95     10.70 o 
  -1   7  17       11.53        6.76      4.75 o 
   0   7  17        0.22        6.60      5.64 o 
  -4   8  17        0.44       -5.26      6.82 o 
  -3   8  17       57.67       57.01      8.93 o 
  -2   8  17       72.28       80.48      7.62 o 
  -1   8  17       14.23        4.75      4.64 o 
   0   8  17        0.41        1.65      5.53 o 
  -4   9  17        3.82        1.47      5.27 o 
  -3   9  17       70.38       75.72      8.93 o 
  -2   9  17        1.54       -0.62      4.54 o 
  -1   9  17        4.47        1.92      4.37 o 
   0   9  17       28.26       13.45     11.62 o 
  -5  10  17        7.23        3.31     16.15 o 
  -4  10  17       11.21       14.04      6.03 o 
  -3  10  17       29.29       18.65      8.80 o 
  -2  10  17        6.45        3.37      5.78 o 
  -1  10  17       14.43       12.75      5.24 o 
   0  10  17        0.41        4.48      5.66 o 
  -5  11  17        7.01        1.79      5.10 o 
  -4  11  17        7.89       15.53      6.44 o 
  -3  11  17       11.42        7.76      6.23 o 
  -2  11  17        9.74        9.29      6.58 o 
   0   1  18        8.49        1.81      4.00 o 
  -1   2  18       14.46       14.43      4.80 o 
   0   2  18      156.86      161.52      5.80 o 
  -1   3  18       74.16       73.94      7.98 o 
   0   3  18      181.82      205.35      7.21 o 
  -2   4  18       26.58       22.05      4.83 o 
  -1   4  18      144.42      145.23      5.72 o 
   0   4  18       28.79       27.12      5.83 o 
  -2   5  18      283.26      309.27      6.56 o 
  -1   5  18        0.53        2.21      2.91 o 
   0   5  18      386.01      409.92     10.11 o 
  -3   6  18      496.73      544.02     19.66 o 
  -2   6  18       88.50       86.64      5.99 o 
  -1   6  18      289.91      314.04      6.16 o 
   0   6  18       34.76       45.74      8.43 o 
  -3   7  18      264.75      288.50     11.57 o 
  -2   7  18        9.59        2.19      4.99 o 
  -1   7  18        4.93        6.04      4.63 o 
   0   7  18       13.44        7.89      6.90 o 
  -4   8  18      445.35      540.63     21.29 o 
  -3   8  18       49.24       66.84     10.91 o 
  -2   8  18        1.53       -0.88      4.51 o 
  -1   8  18       65.77       70.59     10.90 o 
   0   8  18       28.28       18.52      7.52 o 
  -4   9  18       97.71       93.84     13.91 o 
  -3   9  18        0.36        1.18      5.23 o 
  -2   9  18       23.05       13.24      6.67 o 
  -1   9  18        2.10        2.14      4.17 o 
   0   9  18       10.29       12.06      6.53 o 
  -5  10  18        1.45       10.29      8.15 o 
  -4  10  18        4.79       13.13      5.71 o 
  -3  10  18        9.64        9.53      6.31 o 
  -2  10  18        3.22        4.00      5.31 o 
  -1  10  18        0.73        3.90      4.58 o 
  -5  11  18        2.46       11.66      5.68 o 
  -4  11  18       18.25       18.42      6.78 o 
  -3  11  18        1.42        2.53      5.83 o 
   0   1  19       34.38       31.02      4.51 o 
  -1   2  19        1.41        2.03      3.12 o 
   0   2  19       76.46       72.80      6.11 o 
  -1   3  19       69.24       71.79      5.52 o 
   0   3  19       60.28       54.61      7.56 o 
  -2   4  19        3.44        6.01      6.75 o 
  -1   4  19       65.79       63.76      8.59 o 
   0   4  19       54.64       60.81      5.56 o 
  -2   5  19      502.64      565.27      8.08 o 
  -1   5  19        7.50        0.85      3.27 o 
   0   5  19      314.88      356.13      8.86 o 
  -3   6  19        4.16       -3.72      5.41 o 
  -2   6  19       36.95       30.35     11.76 o 
  -1   6  19      418.79      469.12     11.50 o 
   0   6  19        3.76        5.84      5.37 o 
  -3   7  19       17.10        3.04      6.14 o 
  -2   7  19       41.34       23.10     10.26 o 
  -1   7  19      192.92      223.12      8.95 o 
   0   7  19        3.53        4.60      5.86 o 
  -4   8  19        9.72        9.24      8.44 o 
  -3   8  19        0.45        0.29      4.37 o 
  -2   8  19       33.47       38.14      8.14 o 
  -1   8  19       27.15       22.27      6.30 o 
   0   8  19       39.18       25.13     11.23 o 
  -4   9  19       28.15       23.46     10.90 o 
  -3   9  19       19.29       13.24      6.25 o 
  -2   9  19       22.24       29.02      6.99 o 
  -1   9  19        0.72       -2.41      4.00 o 
   0   9  19        2.12        0.05      5.42 o 
  -5  10  19       34.26       47.50     22.66 o 
  -4  10  19       10.75       17.34      6.72 o 
  -3  10  19        1.45       -2.25      5.09 o 
  -2  10  19       52.43       58.42     12.48 o 
  -1  10  19        1.70       -0.38      4.33 o 
  -5  11  19        9.74        4.97      6.39 o 
  -4  11  19        7.69        3.30      5.51 o 
   0   1  20      267.32      296.41      6.70 o 
  -1   2  20        0.90       -1.62      3.16 o 
   0   2  20      258.24      278.74      7.08 o 
  -1   3  20      156.40      156.68      4.57 o 
   0   3  20       77.36       67.65      5.88 o 
  -2   4  20      122.77      127.75      7.08 o 
  -1   4  20      161.63      184.80      5.20 o 
   0   4  20        0.78       -4.46      4.96 o 
  -2   5  20       42.33       36.43      4.14 o 
  -1   5  20      131.53      152.66      5.59 o 
   0   5  20      186.29      181.30     11.70 o 
  -3   6  20       27.10       13.88      8.94 o 
  -2   6  20        6.50        0.28      5.85 o 
  -1   6  20       58.41       59.72      9.59 o 
   0   6  20       41.67       35.13      7.91 o 
  -3   7  20       39.23       18.24      7.16 o 
  -2   7  20       14.55        8.57      5.55 o 
  -1   7  20        2.92       -3.87      3.87 o 
   0   7  20        6.17        2.23      5.79 o 
  -4   8  20        0.39        4.28      7.49 o 
  -3   8  20       22.41       19.05      6.42 o 
  -2   8  20       13.15        6.87      5.51 o 
  -1   8  20       11.99       11.16      4.76 o 
   0   8  20        0.00        4.41      5.70 o 
  -4   9  20        5.82       -5.11      5.11 o 
  -3   9  20       25.71       25.26      7.46 o 
  -2   9  20       76.25       96.03      8.82 o 
  -1   9  20        7.74       12.22      4.91 o 
   0   9  20        3.16        6.67      6.42 o 
  -5  10  20        4.43        6.20      9.20 o 
  -4  10  20       15.15       13.02      6.44 o 
  -3  10  20       25.96       24.15      7.23 o 
  -2  10  20        8.17       -0.48      5.78 o 
   0   1  21      149.43      159.11      8.33 o 
  -1   2  21        1.88       -1.21      3.75 o 
   0   2  21        6.28        8.88      7.45 o 
  -1   3  21        0.35        4.87      2.65 o 
   0   3  21       10.12        0.41      4.54 o 
  -2   4  21      116.03      123.81      6.72 o 
  -1   4  21       46.61       44.73      4.47 o 
   0   4  21      114.20      111.26      9.04 o 
  -2   5  21       26.38       14.54      5.63 o 
  -1   5  21       21.15       13.90      4.89 o 
   0   5  21      130.35      127.92     24.20 o 
  -3   6  21       86.11       97.34     13.55 o 
  -2   6  21      135.33      133.00      8.49 o 
  -1   6  21       21.82        9.98      6.67 o 
   0   6  21       50.15       43.41     22.31 o 
  -3   7  21       15.09        1.06      6.06 o 
  -2   7  21        2.53        0.07      4.55 o 
  -1   7  21        4.89        5.24      4.84 o 
   0   7  21        0.04        5.01      5.16 o 
  -4   8  21        1.15        1.39      7.47 o 
  -3   8  21       11.55       13.22      6.15 o 
  -2   8  21       10.45        6.17      5.37 o 
  -1   8  21       24.75       27.89      8.23 o 
   0   8  21        7.32        8.48      6.99 o 
  -4   9  21       18.37       14.98      7.20 o 
  -3   9  21        3.25       -0.35      5.37 o 
  -2   9  21       43.11       55.57      7.43 o 
  -1   9  21       14.02       15.69      6.01 o 
   0   9  21        1.56        6.35      6.86 o 
  -5  10  21       36.36       24.14     13.74 o 
  -4  10  21       16.33       16.65      7.22 o 
  -3  10  21       46.68       38.85      9.81 o 
  -2  10  21        3.04        2.19      5.54 o 
   0   1  22       61.88       54.71      5.42 o 
  -1   2  22      388.60      430.61     12.84 o 
   0   2  22      322.97      332.83      7.36 o 
  -1   3  22      185.65      232.87      6.38 o 
   0   3  22      143.84      176.41      8.47 o 
  -2   4  22        5.97       11.52      7.47 o 
  -1   4  22       92.15      108.89      9.25 o 
   0   4  22        0.08        2.81      5.21 o 
  -2   5  22       70.77       76.93      8.93 o 
  -1   5  22       10.21        1.19      4.06 o 
   0   5  22        2.46       -2.47      6.24 o 
  -3   6  22        4.68        3.67      7.10 o 
  -2   6  22      101.07       97.74      7.96 o 
  -1   6  22      196.76      244.23      9.15 o 
   0   6  22       12.66        9.95      6.72 o 
  -3   7  22       85.51       91.20     11.58 o 
  -2   7  22      159.09      175.49     12.08 o 
  -1   7  22        4.41        3.87      3.93 o 
   0   7  22       17.84        2.75      6.79 o 
  -4   8  22        0.01       -0.04      5.85 o 
  -3   8  22       30.31       29.19      7.85 o 
  -2   8  22       45.03       49.71      7.06 o 
  -1   8  22       37.57       30.95      7.70 o 
   0   8  22       14.80       16.66      8.18 o 
  -4   9  22        5.25       12.54      5.58 o 
  -3   9  22        2.57       -0.22      5.59 o 
  -2   9  22       23.66       17.20      7.12 o 
  -1   9  22       32.99       23.83      6.60 o 
  -5  10  22        1.48       -3.50      7.31 o 
  -4  10  22        4.69        2.66      5.91 o 
  -3  10  22        0.98       -3.87      5.23 o 
   0   1  23     1183.73     1432.25     24.47 o 
  -1   2  23      272.42      362.41     14.75 o 
   0   2  23      351.94      452.77     12.95 o 
  -1   3  23      107.26      106.95      7.63 o 
   0   3  23       21.63        4.10      7.23 o 
  -2   4  23        1.68       -2.90      4.49 o 
  -1   4  23        5.37       10.61      4.94 o 
   0   4  23       16.12       11.33      5.82 o 
  -2   5  23      242.65      291.12     10.24 o 
  -1   5  23       15.75       15.36      5.03 o 
   0   5  23       89.34       94.74     18.00 o 
  -3   6  23      216.40      240.62     28.31 o 
  -2   6  23       32.02       25.95     11.26 o 
  -1   6  23       30.45       15.19      5.62 o 
   0   6  23        0.01       -3.28      5.33 o 
  -3   7  23       15.09        3.84      6.24 o 
  -2   7  23       17.53       -5.74      5.74 o 
  -1   7  23       17.64       13.83      6.40 o 
   0   7  23        3.04        6.27      6.23 o 
  -4   8  23        3.81        1.76      7.08 o 
  -3   8  23       12.17        7.00      5.61 o 
  -2   8  23       38.11       47.56      7.46 o 
  -1   8  23       17.18       10.95      5.70 o 
   0   8  23       11.01        6.22      7.75 o 
  -4   9  23       30.08       18.60     10.16 o 
  -3   9  23        9.72        0.10      6.21 o 
  -2   9  23        6.22        5.37      5.67 o 
  -1   9  23        4.03        6.31      4.77 o 
   0   0  24       16.31       -8.76      8.76 o 
   0   1  24      133.56      157.93     12.38 o 
  -1   2  24      266.65      333.78     17.65 o 
   0   2  24       68.72       59.78     10.95 o 
  -1   3  24       49.55       39.06      6.92 o 
   0   3  24      127.95      115.38     10.17 o 
  -2   4  24       14.66        5.20      6.48 o 
  -1   4  24      282.65      327.70     13.01 o 
   0   4  24       58.50       67.52     10.65 o 
  -2   5  24       44.62       35.37      9.27 o 
  -1   5  24       33.04       13.72      7.33 o 
   0   5  24        1.14        5.23      5.81 o 
  -3   6  24      132.54      133.40     27.05 o 
  -2   6  24       73.35       65.06      8.04 o 
  -1   6  24       60.98       59.07      7.79 o 
   0   6  24      128.54      141.78     14.04 o 
  -3   7  24        6.58       11.09      6.76 o 
  -2   7  24      114.09      122.38     10.32 o 
  -1   7  24       24.12       11.76      6.62 o 
   0   7  24       43.06       36.69     10.54 o 
  -4   8  24       26.18       28.61     11.50 o 
  -3   8  24       24.01       31.00      7.51 o 
  -2   8  24       17.96       14.85      6.26 o 
  -1   8  24       17.07       11.21      5.76 o 
   0   8  24        7.70        7.23      6.58 o 
  -4   9  24       15.89       15.90      7.06 o 
  -3   9  24        4.76        1.08      5.46 o 
  -2   9  24        3.55       -1.06      4.70 o 
   0   1  25       84.00       76.30     13.12 o 
  -1   2  25        3.16        3.48      4.02 o 
   0   2  25        5.27       -4.09      4.38 o 
  -1   3  25        3.32       -0.70      3.17 o 
   0   3  25       30.60        0.28      7.57 o 
  -2   4  25       28.80       12.59      7.86 o 
  -1   4  25      148.49      184.31     18.02 o 
   0   4  25       44.46       41.39      9.74 o 
  -2   5  25       22.46        9.78      6.58 o 
  -1   5  25      133.24      144.85      9.34 o 
   0   5  25        0.35        0.16      5.89 o 
  -3   6  25       73.84       49.57     15.83 o 
  -2   6  25       20.16       15.71      5.95 o 
  -1   6  25        7.77        3.00      4.74 o 
   0   6  25       63.60       38.43      9.39 o 
  -3   7  25      140.75      180.30     13.96 o 
  -2   7  25       22.52        4.11      5.97 o 
  -1   7  25       23.31       10.65      6.28 o 
   0   7  25       37.09       20.52     10.89 o 
  -4   8  25       10.55       -0.21     13.19 o 
  -3   8  25       39.81       65.51      8.45 o 
  -2   8  25       24.00       15.34      6.67 o 
  -1   8  25        2.42        3.20      4.15 o 
  -4   9  25        6.07        7.33      6.02 o 
  -3   9  25        2.50       -5.06      5.06 o 
   0   1  26       46.15       17.90     12.78 o 
  -1   2  26        7.19        0.10      4.32 o 
   0   2  26       31.68        6.01      6.87 o 
  -1   3  26       57.49       34.35      9.20 o 
   0   3  26       48.60       26.12      8.88 o 
  -2   4  26        6.42        2.66      6.02 o 
  -1   4  26       75.34       67.74      8.02 o 
   0   4  26      194.83      217.31     13.27 o 
  -2   5  26       25.76        7.73      6.21 o 
  -1   5  26        1.06       -1.46      4.14 o 
   0   5  26       11.40        2.27      7.45 o 
  -3   6  26       53.10       29.97     19.50 o 
  -2   6  26       86.52       92.11     10.28 o 
  -1   6  26       10.03        1.45      5.18 o 
   0   6  26       21.95       13.13     12.88 o 
  -3   7  26        4.85        0.68      4.98 o 
  -2   7  26       19.03        4.80      5.78 o 
  -1   7  26        8.76       -1.35      5.18 o 
   0   7  26        0.13        0.96      5.19 o 
  -4   8  26        0.19       -2.21      6.41 o 
  -3   8  26        4.08        1.16      5.58 o 
  -2   8  26        1.19       -2.34      3.85 o 
   0   1  27       16.53        7.10      4.96 o 
  -1   2  27        5.76       -0.95      4.03 o 
   0   2  27       85.15       96.19     13.14 o 
  -1   3  27       38.82       22.97      6.65 o 
   0   3  27      221.32      277.10     13.67 o 
  -2   4  27       74.22       86.14      9.92 o 
  -1   4  27       54.48       53.55     13.51 o 
   0   4  27        2.76       -1.81      5.92 o 
  -2   5  27       30.49        7.55      7.83 o 
  -1   5  27       24.29       14.12      6.20 o 
   0   5  27        1.50       -3.65      5.14 o 
  -3   6  27        0.17       -4.30      6.30 o 
  -2   6  27       80.56       88.92     12.92 o 
  -1   6  27       31.23        6.45      6.36 o 
   0   6  27       13.81       13.76      7.22 o 
  -3   7  27       15.23        4.79      6.00 o 
  -2   7  27       47.65       27.22     12.75 o 
  -1   7  27        3.41        4.70      4.71 o 
   0   7  27        1.23        3.79      5.84 o 
  -4   8  27        0.26        3.52      6.89 o 
  -3   8  27       18.19        8.06      6.83 o 
   0   1  28       11.66        5.52      4.44 o 
  -1   2  28       40.88       26.80      8.27 o 
   0   2  28        6.85        2.19      5.34 o 
  -1   3  28      104.28      128.14      8.56 o 
   0   3  28      111.29      127.73     14.96 o 
  -2   4  28      103.56      124.60     28.39 o 
  -1   4  28       32.73        8.82      6.14 o 
   0   4  28        2.37       -2.32      5.57 o 
  -2   5  28       24.83        7.40      7.06 o 
  -1   5  28        3.38       -1.82      3.92 o 
   0   5  28       10.01       -2.57      5.94 o 
  -3   6  28        7.35        2.80      8.16 o 
  -2   6  28       18.43        7.63      5.78 o 
  -1   6  28       24.18       11.42      6.66 o 
   0   6  28       15.77        5.12      7.89 o 
  -3   7  28        0.73        2.77      5.40 o 
  -2   7  28        4.07        1.78      6.92 o 
  -1   7  28        8.32        6.47      4.79 o 
   0   1  29        0.51        1.73      3.65 o 
  -1   2  29       51.95       28.15     12.60 o 
   0   2  29      107.89      119.63     17.58 o 
  -1   3  29       80.00       47.66     17.16 o 
   0   3  29       41.76       20.17     10.32 o 
  -2   4  29       15.20        5.59      8.50 o 
  -1   4  29        0.23       -1.53      3.72 o 
   0   4  29       77.56       64.40     12.25 o 
  -2   5  29       32.05       26.97     12.03 o 
  -1   5  29       39.19        6.90      6.42 o 
   0   5  29        1.13       -1.86      6.06 o 
  -3   6  29       17.41       15.45     10.21 o 
  -2   6  29       17.95        9.67      6.10 o 
  -1   6  29       25.83        7.49      8.22 o 
   0   6  29        0.66       -4.33      7.89 o 
   0   0  30       93.26      118.19     19.93 o 
   0   1  30       99.03       93.57     18.48 o 
  -1   2  30        0.13       -2.26      3.84 o 
   0   2  30        0.59        2.02      5.02 o 
  -1   3  30       13.59       -2.24      4.08 o 
   0   3  30        5.47       -4.99      4.99 o 
  -2   4  30       12.73       -0.83      6.79 o 
  -1   4  30        2.82        1.51      4.38 o 
   0   4  30       81.73       83.96     11.66 o 
  -2   5  30        4.80       -1.09      4.42 o 
  -1   5  30        6.06        3.13      4.41 o 
   0   5  30        5.71        1.13      7.05 o 
  -3   6  30       10.48        1.13      9.85 o 
  -2   6  30        1.01        0.19      4.99 o 
   0   1  31       17.88        4.70      5.11 o 
  -1   2  31        0.02       -0.06      4.12 o 
   0   2  31        0.33       -0.86      4.81 o 
  -1   3  31        4.42       -0.19      3.62 o 
   0   3  31        0.20        0.96      5.69 o 
  -2   4  31        0.29       -2.08      4.31 o 
  -1   4  31        4.11       -1.43      3.94 o 
   0   4  31        2.33        4.36      5.83 o 
  -2   5  31       14.52        3.31      5.61 o 
  -1   5  31        3.53       -0.53      4.29 o 
   0   1  32        0.68        1.09      3.78 o 
  -1   2  32        0.51        2.19      4.19 o 
   0   2  32       24.17        8.17      6.38 o 
  -1   3  32       16.15        3.35      5.01 o 
   0   3  32       12.73       -0.47      5.89 o 
  -2   4  32        0.16       -5.11      5.11 o 
  -1   4  32        1.52        3.30      4.31 o 
   0   1  33        0.75        1.66      3.54 o 
  -1   2  33        4.05       -2.08      4.33 o 
   0   2  33        3.49       -5.14      5.14 o 
                                                 
